# Supplementary material for: Face and context integration in emotion inference is limited and variable across categories and individuals
Source: Nat Commun. 2024 Mar 19;15:2443. doi: 10.1038/s41467-024-46670-5 (PMC10948792; doi:10.1038/s41467-024-46670-5)
Supplement: Supplementary file 4 — Supplementary Data 1 [file 41467_2024_46670_MOESM4_ESM.xlsx]

## Sheet: Sheet1
Mean rating for each emotion category and stimulus from the Situation-only condition
Stimuli ID	Awe	Fear	Anger	Pride	Shame	Disgust	Sadness	Contempt	Interest	Surprise
1	0.49	1.67	3.35	0	3.12	2.63	2.44	1	1.05	2.51
2	0.38	1.86	2.05	0.19	0.98	1.24	0.62	1.26	1.43	2.26
3	0.55	0.67	1.79	0.45	0.88	1.62	1.43	1.02	0.76	0.79
4	0.2	0.48	3.67	0.32	1.23	3.15	2.2	2.22	0.8	2.95
5	0.1	2.64	1.07	0.02	3.4	2.21	2.6	0.98	0.19	0.93
6	0.14	0.09	2.37	0.72	0.47	2.16	0.65	1.93	0.67	2
7	0	1.36	1.96	0.34	2.47	2.36	2.81	1.43	0.62	1.11
8	0.32	1.9	2.15	0.1	1.93	1	3.41	1.1	1.2	2.41
9	0.12	1.16	3.19	0.4	3.02	3.09	2.37	2.33	0.47	2.23
10	0.24	1.19	3.12	0.05	1.07	2.79	2.43	1.74	1.52	3.17
11	0.07	0.47	0.74	0.42	0.93	0.6	0.72	0.72	0.72	0.47
12	0.41	0.27	0.32	0.59	0.17	0.34	0.2	0.37	2.37	1.07
13	0.26	0.43	3.8	0.37	0.93	3.09	0.93	2.54	1.2	2
14	0.28	1.98	2.1	0.03	1.52	1.62	1.23	1.27	0.88	1.9
15	0.12	0.41	3.34	0.54	0.61	2.32	0.71	2.49	0.78	0.63
16	0.4	0.6	1.83	0.38	2.21	1.21	1.21	1.05	0.4	1.98
17	0.16	3.74	0.98	0.07	0.02	0.49	0.65	0.23	1.67	3.56
18	0.2	0.25	1.65	0.25	1.05	0.8	0.9	0.92	0.4	1.62
19	0.19	1.21	2.12	0.05	3	2.79	2.67	1.24	1.43	2.64
20	0.17	0.05	3	0.6	0.2	2.67	1.07	2.4	1.85	0.25
21	0.29	0.02	1.62	0.56	0.27	0.69	0.22	1.22	0.96	2.38
22	0.31	0.28	2.54	0.54	0.44	0.59	0.67	1.31	0.23	0.44
23	0.48	2.2	0.72	0.03	2.52	0.48	1.1	0.2	0.68	1.4
24	0.44	3.61	2.51	0.17	0.63	1.59	2.17	1.39	1.17	2.1
25	0.12	0.03	2.67	0.78	0.3	0.9	0.12	1.23	0.25	0.58
26	0.27	0.36	0.45	0.02	0.86	1.61	1.2	0.36	1.45	2.86
27	0.47	2.21	1.62	0.15	3.35	1.5	2.5	0.94	0.21	1.65
28	0.53	3.4	0.53	0.12	0.72	0.3	0.26	0.23	1	2.51
29	0.73	0.83	2.05	0	1.78	1.22	2.66	0.61	1.05	2.95
30	0.11	0.92	1.06	0.11	1.19	0.61	2.86	0.61	0.89	0.92
31	1.2	0.39	0.02	1.46	0	0.05	0.15	0.27	1.78	1.41
32	0.4	0.48	3.48	0.57	1.07	2.21	1.33	2.52	1.02	1.14
33	1.88	0.2	0.34	0	1.05	0.9	0.02	0.39	2.29	2.98
34	0.45	0.93	2.81	0.31	2.9	2.05	1.67	1.29	0.62	1.95
35	0.26	0.07	0.07	0.09	0.4	0.6	0.07	0.26	1.28	1.67
36	0.22	2.15	0.51	0.32	2.83	0.37	0.9	0.61	0.66	1.8
37	0.51	2.76	3.78	0.1	1.93	3.56	3.37	2.51	1.37	3.29
38	0.29	0.21	0.17	1.81	0.64	0.07	0.14	0.33	1.4	0.36
39	0.2	0.86	1.73	0.05	1	2.91	0.98	1.68	0.14	0.11
40	0.07	0.32	2.98	0.56	0.59	2.29	0.8	2.37	0.49	0.22
41	0.1	0.03	1.69	1.85	0.03	0.9	0	1.36	0.56	0.18
42	0.07	3.61	3	0.07	0.93	1.9	3.1	1.59	0.88	1.22
43	0.21	1.43	2.81	0.5	0.48	2.29	0.74	1.88	0.83	0.29
44	0.31	3.07	2.93	0.36	1.38	2.31	3.29	1.98	1.43	2.62
45	0.11	0.41	1.82	0.73	0.27	2.34	0.27	2.16	1	0.27
46	0.77	2.5	0.23	0.39	0.64	0.25	1.14	0.16	1.75	0.39
47	0.55	1.02	0.15	0.65	0.12	0.48	0.07	0.38	1.65	2.3
48	0.93	0.16	0.12	1.56	0.28	0.19	0.14	0.07	2.88	1.53
49	0.16	0.25	0.64	0.39	0.82	0.43	2.34	0.98	0.66	0.14
50	0.21	2.1	2.4	0.05	1.17	1.31	2.71	1	0.6	2.52
51	2.37	0.07	0.07	3.21	0.05	0.05	0.05	0.14	2.65	3.19
52	0	0.68	2.83	0.28	1.6	2.05	1.73	1.93	0.55	0.55
53	0.2	0	0	0.71	0.17	0	0	0.05	2.88	0.15
54	0.17	1.62	3.77	0	1.64	3.49	2.98	2.77	0.91	3.62
55	0.21	0.83	2.86	0	1.69	1.5	2.74	0.93	1.74	3
56	0.55	0.36	0.1	1.45	0.21	0.05	0.05	0.17	2.02	1.52
57	0.91	0.07	0	2.18	0	0.13	0	0.02	2.31	0.51
58	0.54	0.05	0.05	2.22	0.15	0.07	0.17	0.15	1.32	0.61
59	0.22	1	3.2	0.37	0.78	1.71	2.71	1.39	1.56	1.73
60	0.05	2.44	3.12	0.44	0.73	1.1	0.98	1.44	0.95	0.27
61	0.31	0.69	2.36	0.45	2.55	0.98	2.21	1.45	0.31	1.88
62	0.51	1.69	2.28	0.62	1.56	0.51	0.79	0.95	0.85	2.41
63	0	0.12	0.63	0.85	0.12	0.54	0.05	1.07	0.56	0
64	0.49	2.1	1.93	0.68	1.29	1.24	1.73	0.95	1.29	2.02
65	0	1.18	3.55	0.17	0.35	2.25	0.4	1.52	0.72	0.65
66	0.44	0.34	1.34	1.59	0.41	0.83	0.34	1.07	1	0.27
67	0.42	0.84	0.07	1.77	0.12	0.16	0.02	0.4	2.23	0.53
68	0.25	0.68	0.07	1.15	0.35	0.28	0.15	0.98	1.62	0.12
69	0.1	3.22	1.34	0.17	0.95	0.49	0.68	0.8	1.32	0.2
70	0.49	1.29	3.2	0.17	1.71	2.54	2.68	1.68	1.22	3.41
71	0.14	1.73	2.14	0.5	0.45	0.86	0.55	1.52	1.66	0.45
72	0.07	2.79	0.5	0.17	1.24	0.52	0.86	0.33	2.5	0.67
73	1.07	0.05	0	0	0.32	0.41	0.17	0.1	1.98	3.1
74	0.24	0.98	2	0.27	1.1	1.34	1.15	0.76	1	2.78
75	1.71	0.24	0	0.41	0.1	0	0	0.12	2.83	1.2
76	0.42	0.52	1.75	0.28	0.82	0.98	0.8	0.78	2.05	1.95
77	0.05	0.33	0.87	0.44	0.59	0.62	0.31	0.56	1.56	1.77
78	0.37	0.22	1.41	0.32	0.8	1.95	0.39	1.24	0.46	1.54
79	0.22	2.71	1.76	0.07	0.17	0.29	3.85	0.37	0.63	1.15
80	0.69	0.09	0.16	2.69	0.13	0.13	0.09	0.36	1.51	0.8
81	0.34	0.8	1.29	0.61	0.93	0.22	0.54	0.56	0.9	1.51
82	0.1	3.22	0.5	0.32	1.8	0.5	1.32	0.3	0.52	0.42
83	0.37	0.61	2.17	0	0.88	1.1	2.24	0.76	1.59	2.15
84	2.46	0.1	0.07	3.61	0	0	0.07	0.37	2.8	0.2
85	0.12	0.3	2.44	0.12	0.51	2.95	1.47	2.4	1.14	0.42
86	0.4	0.49	0.49	0.58	0.26	0.26	0.33	0.58	1.91	1.84
87	0.09	0.98	1.15	0.09	0.04	0.21	0.28	0.17	1.4	2.23
88	0	0.31	1.19	0.4	1.02	0.6	0.45	1.05	0.05	0.17
89	0.31	0.95	2.95	0.14	1.45	2.29	2.83	2.12	0.33	2.19
90	0.13	0.5	0.63	0.45	0.16	0.79	0.08	0.89	2.37	0.5
91	0.02	2.44	0.51	0.09	1	0.4	0.42	0.35	0.65	1
92	0.21	1.76	0.95	0.29	0.93	0.38	0.38	0.71	0.74	1.4
93	0.13	1	2.44	0.74	0.82	1.05	0.95	1.62	0.67	0.69
94	0.12	0.45	1.19	0.57	1.4	1.52	0.74	1.52	0.83	0.45
95	0.05	0.07	0.17	0.12	0.17	0.12	2.7	0.25	1	0.12
96	0.34	1.29	0.47	0.18	1.05	0.21	3.58	0.05	0.87	0.18
97	1.93	0.17	0.12	0.38	0.4	0.38	0.14	0.36	2.86	1.88
98	1.53	0.05	0	0.58	0.13	0.11	0	0.16	2.53	0.71
99	0	1.4	1.58	0.09	1.42	0.95	1.28	0.91	0.47	0.63
100	0.31	0.81	0.4	1.64	0.14	0.12	0.14	0.36	1.79	0.45
101	0.2	1.3	2.67	0.48	0.7	0.68	1.05	1.93	0.42	0.52
102	2.89	0.05	0.18	1.97	0.13	0.08	0.11	0.16	2.68	0.34
103	0.11	2.18	1.13	0.13	3.38	1.13	2.96	0.42	0.09	0.82
104	0.21	0.12	1.24	0.24	0.76	1.14	0.64	1.33	0.62	0.69
105	0.14	2.4	2.02	0	3.19	1.79	3.56	0.93	0.19	1.7
106	0.29	0.24	0.17	1.02	0.24	0.17	0.32	0.37	2.41	0.8
107	0.38	3.26	2.74	0.19	0.9	2.55	3.38	1.52	0.9	1.19
108	1.83	0.38	0.1	0.26	0.55	0.07	0.74	0.12	2.1	2.48
109	0.25	0.2	0.9	1.3	0.42	1.1	0.48	1.2	1.12	0.1
110	2	0.71	0.07	0.79	0.19	0.07	0.14	0.17	3.02	2.05
111	0.33	1.09	0.2	0.2	0.93	0.27	0.82	0.11	2.02	0.04
112	0	0.17	1.44	0.93	0.34	0.76	0.24	1.76	0.9	0
113	0.29	2.68	1.59	0.1	2.98	2.05	3.44	0.68	1.02	1.83
114	0.1	0.15	0.72	0.15	0.49	2.03	0.28	2.1	0.49	0.1
115	0.29	1.07	2.14	0.55	0.14	1.81	0.17	1.86	0.36	1.62
116	0.2	1.54	0.34	0.17	1.98	0.32	0.27	0.39	0.46	2.32
117	0.26	0.58	0.05	0.4	0	0.09	0.19	0.02	1.56	0.16
118	0.15	3.55	0.78	0.12	0.28	0.22	0.6	0.05	0.95	2.08
119	0.05	0.56	1.59	0.15	0.61	0.83	2.76	0.63	0.73	2.73
120	0.28	0	0.22	0.52	0.07	0.03	0	0.2	2.17	0.25
121	0.31	0.86	1.48	0.12	0.57	2.86	2.36	0.9	0.69	2.26
122	0.21	0.19	2.38	0.69	0.43	1.95	0.4	2.02	1.6	1.57
123	0.41	0.02	0.35	1.2	0.07	0.15	0.04	0.59	1.63	0.74
124	0.34	2.27	1.83	0.22	1.95	1	1.24	0.83	1.37	1.51
125	0.72	1.85	0.48	0	0.07	0.75	0.55	0.6	1.65	2.08
126	0.37	0.44	0.29	0	1.63	2.76	0.34	0.61	0.59	3.29
127	0.36	2.21	0.85	0.21	0.28	0.79	1.85	0.41	1.51	2.44
128	0.05	1.21	2.97	0.46	0.64	1.51	0.9	1.62	1.23	0.49
129	0.09	1.95	0.3	0.21	1.77	0.37	0.98	0.3	0.51	0.23
130	0.23	0.5	1.59	1.59	0.25	0.73	0.32	2.32	1.82	0.5
131	0.23	0.09	0.43	0.3	0.45	0.59	0.39	0.8	2.18	1.16
132	0.15	2.05	2.22	0.15	2.58	1.18	2.92	1.35	0.12	0.28
133	0.42	3.67	0.95	0.07	0.22	0.22	1.55	0.25	1.2	1.25
134	1.29	0	0	3.24	0.1	0.05	0.14	0.43	2.14	1.55
135	0.14	0.4	0.98	0.45	0.79	0.86	1.12	0.95	0.45	0.83
136	0.36	2.13	2.46	0	0.21	0.33	3.92	0.28	1.46	3.15
137	0.07	0.19	2.1	0.45	0.31	1.62	1.24	1.48	0.4	0.98
138	1.5	0	0.07	1.57	0.07	0	0.11	0.3	3.14	2.43
139	0.27	0.71	3.41	0.22	1.32	2.85	2.07	2.15	1.17	2.46
140	0.27	2.41	0.68	0.41	1.14	0.45	0.82	0.68	2.27	0.07
141	1.35	0.88	0.07	0.25	0.55	0.38	0.35	0.15	2.15	2.92
142	0.12	0.88	0.37	0.56	0.59	0.17	0.22	0.49	0.63	0.37
143	0.2	0.17	0.2	0.85	0.29	0.17	0.12	0.54	2.56	0.22
144	0.64	0.07	0.02	2.41	0	0	0.02	0.27	2.43	0.39
145	0.72	2.2	0.52	0.1	2.75	1	2.12	0.25	1.7	3.12
146	1.07	0.09	0.11	3.13	0.07	0	0.11	0.3	2.37	0.8
147	0.77	0.12	0.12	1.12	0.35	0.42	0.12	0.35	1.95	2.44
148	0.44	2.22	2.15	0.17	0.54	1.68	1.22	1.12	1.07	2.29
149	0.1	2.32	0.54	0.05	1.88	0.29	2.98	0.2	0.32	0.15
150	1.22	0.02	0.09	2.93	0.02	0.09	0.09	0.2	2.07	1.85
151	0.5	0.8	1.73	0.1	0.8	3.05	1.23	1.12	0.75	2.28
152	0.02	0.13	2.87	0.29	0.16	2.04	0.16	1.71	1.51	0
153	0.34	0.52	2.91	0.8	0.14	2.14	0.25	1.98	0.77	1.3
154	0.14	0.57	3.02	0.05	1.34	2.75	1.18	1.61	0.98	2.8
155	0	0.3	2.59	0.22	0.14	1.68	0.22	1.46	0.49	0.22
156	0.15	0	0.15	0.54	0.02	0.44	0.02	0.59	1.24	0.22
157	2.38	0.26	0.12	1.64	0.02	0.1	0.05	0.17	2.1	3.55
158	0.72	0.2	0.07	1.3	0.05	0.05	0.07	0.12	2.78	2.52
159	0.36	1.32	2.57	0.36	1.09	1.57	3.45	1	0.57	0.68
160	0.24	1.21	1.64	0.26	0.4	1.05	1.21	1.26	1.02	2.52
161	0.5	0.48	0.25	1.59	0.25	0.25	0.18	0.14	1.98	0.07
162	0.34	3.66	1.63	0.05	0.22	0.51	1.15	0.32	2.17	3.15
163	0.1	0.61	0.12	0.2	1.2	0.32	0.12	0.22	0.46	2.32
164	0.52	3.69	1.31	0.19	0.33	0.71	2.24	0.38	1.98	2.4
165	0.02	1.13	0.66	1.02	1.83	0.85	1.53	0.6	0.79	0.15
166	0.27	2.71	0.51	0.1	0.59	0.34	0.93	0.27	2.2	1.39
167	0.3	0.23	0.68	2.11	0.26	0.4	0.17	1.17	0.96	0.38
168	0.05	0.46	2.46	0.46	0.15	1.17	0.12	1.68	0.93	0.05
169	0.48	0.04	0	0.83	0.04	0.02	0.04	0.02	1.25	0.17
170	0.4	3.12	3.02	0.16	0.86	2.88	2.19	1.6	0.56	2.79
171	0.14	3.81	1.62	0.08	0.76	0.65	2.81	0.76	0.7	2.22
172	0.19	1.72	1.19	0.14	3.35	2.42	1.74	1.21	0.56	0.19
173	0.38	0.57	0.9	1.79	0.31	0.33	0.24	0.88	2.5	0.43
174	0.14	0.38	0.84	0.59	0.95	0.43	0.76	0.22	1.51	0.38
175	0.16	2.3	2.7	0.6	1.23	1.02	1.6	1.67	0.74	0.42
176	0.51	2.8	0.17	0.15	0.27	0.02	0	0.15	1.51	1.1
177	0.07	1.19	0.88	0.21	0.81	0.35	0.51	0.37	0.58	0.7
178	1.38	1.1	0.85	1.12	0.38	0.85	0.68	0.4	2.62	1.73
179	0.27	3.63	1.15	0.15	2.17	0.85	2.15	0.44	0.93	2.76
180	0.21	3.06	0.18	0.91	0.03	0.09	2.12	0.12	1.76	0.91
181	0.29	0.5	1.02	1.71	0.36	0.57	0.26	1.12	0.95	0.31
182	0.34	0.23	1.86	0.11	1.34	0.69	2.69	0.4	0.54	0.63
183	0.36	0.15	1.15	0.23	0.1	0.59	2.77	0.9	1.26	1.62
184	0.26	0	0.05	2.58	0	0.02	0.05	0.37	1.19	0.26
185	0.1	0.85	2.78	0.29	0.2	1	0.51	1.68	0.76	0.68
186	0.28	0.5	0.25	1.57	0.17	0.3	0.12	0.68	2.12	0.38
187	0.05	0.12	1.2	0.39	0.93	0.95	0.63	1.05	0.29	0.39
188	0.1	0.07	2.2	1.85	0.05	1.27	0.28	2	1.25	0.22
189	1.67	0.14	0	2.88	0.12	0.05	0.14	0.12	1.88	0.37
190	0.21	0.17	0.02	2.1	0.02	0.07	0	0.4	2.6	0.07
191	1.03	0.08	0.1	2.74	0.08	0.13	0.05	0.44	2.1	1
192	0.85	0.1	0.05	2.85	0	0.1	0.05	0.44	1.85	0.8
193	2.68	0.11	0.05	3.39	0	0	0.13	0.11	2.79	2.66
194	0.44	0.42	0.74	0.14	0.79	2.09	0.77	0.88	1.67	2.47
195	0.78	0.27	0.2	2.71	0.13	0.31	0.22	0.29	1.87	2.29
196	0.55	0.52	1.03	0.58	0.45	1.21	0.27	1.58	0.85	1.85
197	0.05	0.07	0.4	0.58	0.48	0.65	0.68	0.75	1.7	0.48
198	0.41	2.27	3.34	0.17	3.32	3.41	3.41	2.34	1	2.93
199	0.14	3.19	0.91	0.14	2.28	1.09	0.81	0.6	0.81	1.95
200	0.41	0.33	0.51	1.59	0.18	0.69	0.23	0.95	2.03	0.41
201	0.1	1.2	1.17	0.88	2.51	0.34	1.29	0.68	0.63	0.85
202	0.08	1.33	2.26	0.13	2.51	1.1	2.97	1.51	0.21	0.41
203	0.98	0.17	0.37	2.17	0.17	0.2	0.2	0.54	1.78	2.34
204	0.2	2.25	0.55	0.07	0.12	0.22	0.22	0.45	2.2	1.23
205	0.05	3.38	0.42	0.12	2	0.32	1.07	0.32	0.4	0.32
206	0.24	0.56	1.46	0	0.05	2.17	0.59	1.34	0.46	1.29
207	1.16	0.09	0.05	2.07	0.12	0	0.02	0.19	3.21	0.44
208	0.68	0.1	0.1	1.68	0.07	0.22	0.25	0.4	1.62	0.98
209	0.26	0.26	2.16	0.37	0.58	2.12	1.14	1.53	1.44	0.65
210	0.95	0.2	0.37	0.85	0.27	1.34	0.34	1.07	1.76	2.44
211	0	0.57	1.5	0.61	1.16	0.75	1.07	0.36	0.55	1.34
212	0.83	0.56	0.24	1.07	0	0.1	0	0.37	2.61	1.83
213	0.63	0.28	0.09	0.21	0.74	0.44	0.19	0.14	1.95	0.35
214	0.15	3.73	0.85	0	1.07	0.07	1.76	0.2	1.8	2.78
215	0.17	0.27	1.39	0.76	0.85	0.66	0.76	0.66	1.29	0.17
216	1.74	0.1	0.03	1.33	0	0	0.13	0.13	2.1	1.95
217	0.02	2.74	0.57	0.36	2.31	0.24	2.86	0.21	1.52	0.14
218	0.07	0.89	0.34	0.27	0.82	0.52	0.7	0.2	0.5	0.86
219	0.02	0.51	1.83	0.2	1.41	1.1	1.83	0.88	1.15	2.34
220	0.81	1.6	2.86	0.12	0.24	2.19	2.48	1.93	1.64	2.76
221	0.2	0.22	2.8	0.42	0.49	2.69	0.62	2	0.53	1.38
222	0.26	1.93	0.14	0.36	2.48	0.83	0.67	0.17	0.36	1.07
223	0.14	2.16	1.93	0.23	3.19	1.79	2.98	0.51	0.47	0.67
224	0.14	0.44	3.44	0.14	0.19	2.44	0.26	2.09	0.14	0.23
225	0.07	0.29	0.62	2.45	0.31	0.36	0.14	0.9	0.93	0.17
226	0.21	2.72	1.41	0.03	1.77	1.36	1.87	0.41	0.59	1.38
227	0.05	0.63	3.68	0.9	0.78	1.83	0.73	2.49	0.98	0.68
228	0.34	1.07	0.68	0.54	0.24	0.24	0.17	0.51	1.51	1.05
229	0.43	0.02	0.5	1.39	0	0.46	0.02	0.41	0.78	1.28
230	1	0.66	0	0.61	0.55	0.16	0.03	0.34	3.08	0.92
231	0.22	2.84	2.78	0	3.11	2.16	2.04	1.04	1.2	2.96
232	0.1	0.15	1.62	1.2	0.4	0.85	0.1	2	1	0.17
233	0.28	2.1	3.46	0	0.72	2.46	3.77	1.77	0.87	2.21
234	0.07	1.62	2.38	0.25	0.42	2	0.98	1.38	0.75	1.38
235	1.14	0.02	0.02	0.79	0.05	0.07	0.02	0.19	3.36	0.31
236	0.22	1.44	0.12	0.22	0.56	0.68	0.71	0.05	2.17	1.05
237	0.11	0.23	1.91	0.43	0.8	1.68	0.45	1.43	0.36	0.52
238	0.35	0.07	0.15	2.67	0.1	0.17	0.15	0.28	1.2	0.07
239	0	2.57	0.11	0.14	2.41	0.59	0.73	0.27	0.59	0.18
240	0.4	0.55	3.4	0.55	0.12	1.75	1.18	1.85	1.43	2.62
241	0.12	0.31	1.55	0.21	0.29	1.48	0.43	1.36	0.9	0.1
242	0.29	0.74	0.29	0.97	1.17	0.37	0.97	0.4	1.14	0.09
243	0.3	3.53	0.53	0	1.21	0.42	0.47	0.19	1.26	3.53
244	0.22	2.38	2.55	0.22	2.83	2.33	3.05	1.27	0.7	1.57
245	0.67	0	0.07	2.14	0.21	0.02	0.07	0.4	1.26	0.6
246	0.39	1.51	2.46	0	2.27	1.22	3.46	1.1	0.34	2.93
247	0.07	0.24	0.24	0.95	0.74	0.12	0.05	0.17	0.9	0.45
248	0.07	2.07	0.73	0.32	0.23	0.5	1.48	0.16	1.32	0.93
249	0.71	0.26	0.67	0	0.93	1.36	0.36	0.6	1.4	2.81
250	0.83	0.26	0.11	0.4	0.8	0.29	0.37	0.31	2.17	1.37
251	0.42	1.3	1.56	0.26	1.05	3.23	0.88	1.58	0.44	2.79
252	0.85	2.98	0.07	0.45	0.38	0	0.25	0.17	1.57	1.93
253	0.09	0.73	2.57	0.18	0.66	1.59	1.05	1.45	0.45	1.91
254	0	1.3	0.93	0.37	2.65	0.77	2.49	0.23	0.6	0.79
255	1.17	2.34	0	0.24	0	0.02	0.1	0	1.59	2.34
256	1.31	1.05	0.33	2.07	0.05	0.02	0.12	0.17	2.45	0.93
257	0.44	1.69	3.82	0.13	0.91	3.44	2.96	2.49	2.27	2.47
258	0.03	0.1	2.17	0.3	0.6	0.75	0.28	0.62	0.98	0.17
259	0.27	0.1	0.68	0.93	0.17	0.56	0.32	1.34	2.37	1.51
260	0.12	0.12	0.68	0.02	1.15	1.02	2.12	0.41	1.51	0.56
261	0.97	0	0.31	0.77	0.18	0.13	0	0.41	1.72	0.08
262	0.2	0.34	2.2	0.37	1.37	2.02	1.73	1.9	1.56	1.12
263	0.15	0.45	0.28	0.28	0.52	1.18	0.15	0.35	1.6	1.98
264	1.95	2	0.1	1.66	0	0.24	0.22	0.39	1.66	1.29
265	0.32	0.28	2.33	0.3	0.35	1.85	0.52	1.7	0.42	0.85
266	1.44	0.56	0.82	0.47	0.36	0.2	0.71	0.18	1.51	2.84
267	0.12	0.85	0.39	1.2	0.2	0.66	0.49	0.71	1.07	0.24
268	0.26	0.58	1.72	0.4	1.47	1.16	0.72	1.23	0.95	0.65
269	0.1	2.67	1.68	0.15	1.1	0.82	1.62	0.85	1.12	2.83
270	1.72	0.16	0	2.72	0	0.02	0.05	0.28	2.14	0.02
271	0.24	1.27	3.32	0.17	1	2.49	3.49	1.61	0.56	1.22
272	0.36	0	0	2.14	0	0	0	0.12	1.21	0.62
273	0.17	0.02	0.17	1.58	0.27	0.33	0.12	0.5	0.52	0.04
274	0.34	0	1.79	0.76	0.34	2.08	0.74	1.61	0.74	1.74
275	1.71	0.1	0.12	2.85	0.05	0.07	0.07	0.05	2.34	2
276	0.53	0.05	0.12	1.58	0.16	0.14	0.02	0.51	2.77	0.26
277	0.12	0.16	3.23	0.51	0.14	2.37	0.4	2.23	0.26	0.95
278	0.07	0.32	1.8	0.24	1.51	1	1.56	0.95	0.29	1.61
279	0.15	3.33	0.62	0.1	2.44	1	2.31	0.74	0.74	1.59
280	0.15	0.12	1.44	0.29	0.27	0.73	0.15	0.98	0.73	0.27
281	0.42	0.62	0.9	1.05	0.68	0.95	0.55	1.25	0.72	0.72
282	0.13	1.33	0.02	0.33	0.33	0.15	0.28	0.07	1.2	0.07
283	0.31	0.71	0.5	0.14	0.5	1.14	1.17	0.83	0.33	0.33
284	0.1	1.6	0.9	0.45	2	0.3	2.48	0.4	0.5	0.42
285	0.2	3.12	0.44	0	0.71	0.24	0.73	0.07	0.56	2.46
286	0.15	0.59	1.74	1.23	0.28	0.82	0.15	1.36	1	0.64
287	0.05	0.36	2.1	0.62	0.38	2.43	0.19	2.14	0.95	0.21
288	0.12	0.05	0.45	0.24	0.19	0.98	0.19	1.17	0.14	0.05
289	0.1	0.25	1.52	0.9	0.48	0.65	0.4	1.12	0.32	0.2
290	0.26	0.17	1.74	0.02	0.21	1.43	0.55	1.3	0.53	0.53
291	0.07	1.53	1.53	0.09	1	1.33	1.21	1.26	0.51	0.47
292	0.2	1.39	3.27	0.41	1.11	2.14	2.09	2.2	1.27	0.75
293	0.48	3.22	1.1	0.1	0.4	1.23	0.45	0.55	1.25	2.92
294	0.02	0.05	0.27	1.05	0.17	0.15	0.07	0.61	2.22	0.39
295	0.1	0.03	1.4	1	0.2	1.32	0.48	1.93	0.9	1.07
296	0.51	2.16	2.36	0.09	1.98	1.47	2.33	0.87	1.31	3.29
297	0.15	0.05	0.17	2.51	0.17	0.12	0.02	0.32	2.83	0.27
298	0.3	2.21	2.14	0.37	1.44	1.07	1.33	0.88	0.84	1.6
299	0.5	0	0.53	1.71	0.09	0.12	0.09	1.26	2.06	0.21
300	0.08	1.24	3.54	0.3	1.24	2.46	2.46	2.62	1.05	0.73
301	0.33	2.07	0.36	0.6	1.02	0.26	0.36	0.79	0.83	1.07
302	0.05	0.39	2.63	0.05	1.1	2.51	0.76	2.12	0.44	0.49
303	0.71	2.62	2.79	0.26	0.4	1.48	3.07	1.33	0.83	1.21
304	0.27	1.07	3.05	0.22	1.15	1.9	2.29	1.66	1.17	1.93
305	0.1	0.85	0.12	0.35	0.88	0.65	0.7	0.6	1.5	0.17
306	0.39	1.37	2.85	0.07	1.22	2.02	1.1	1.63	1.41	2.9
307	0.2	0.17	0.15	0.55	0.12	0.5	0.03	0.25	1.6	0.55
308	0.88	2.98	2.48	0.12	2.14	2.45	2	1.81	2.33	3.31
309	0.15	2.46	0.48	0.04	0.74	0.13	0.43	0.11	0.46	1.67
310	0.44	0.2	0.24	1.07	0.33	0.13	0.53	0.33	1.71	0.13
311	1.41	0.07	0	3.59	0	0	0	0.57	2.09	0.55
312	0.58	1.65	1	0.35	1	0.6	0.48	0.72	2.22	2
313	0.22	3.7	2.17	0	0.45	0.55	0.82	0.25	2.28	2.75
314	0.05	0.12	2.14	0.14	0.31	2.05	0.6	2.05	0.12	0.24
315	0	0.24	1.71	0.12	0.74	1.36	1.07	1.5	0.33	0.17
316	0.41	2.03	1.77	0.21	2.38	2.26	2.95	0.79	0.72	2.44
317	0.59	3.05	1.68	0.1	3.44	2.17	3.66	0.37	1.1	2.73
318	1.47	0.27	0.22	0.27	0.6	1.22	0.09	0.33	2.84	2.93
319	0.07	1.05	0.07	0.36	0.17	0.19	0.05	0.33	1.62	0.81
320	1.61	0.85	0.05	3.07	0.1	0	2.05	0	1.68	0.32
321	0.59	3.59	2.56	0.05	0.12	1.05	3.1	0.78	1.29	3.44
322	0.48	1.27	1.12	0	0.95	0.75	0.28	0.03	1	2.92
323	0.57	2.91	1.73	0.27	2.05	0.61	3.25	0.68	1.07	0.57
324	0.32	0.45	2.05	0.23	1.16	1.43	2.23	0.5	1.09	1.73
325	1.1	0.07	0.2	1.85	0	0	0	0.05	2.61	1.17
326	0.6	0.38	1.64	0.48	0.55	1.33	0.86	2.07	1.1	0.12
327	0.26	2.07	0.76	0	2.69	1.12	2.67	0.17	0.36	1.93
328	1.38	1.05	0.31	1.24	0.38	0.26	0.43	0.33	1.81	2.29
329	0.63	0.2	0.17	0.05	0.61	0.32	0.02	0.2	2.34	0.12
330	0.82	3.6	2	0.16	0.47	1.67	2.64	0.87	1.73	3.13
331	1.02	0.07	0.05	2.71	0.1	0.07	0.02	0.15	2.8	0.78
332	0.21	0	0.12	0.1	0.17	0.38	0	0.12	0.76	0.88
333	0.24	0.05	2.26	0.43	0.38	2.29	0.26	2.14	0.9	0.36
334	0.2	0.56	2.73	0.1	1.1	2	0.71	1.54	1.12	1.02
335	0.2	0.27	0.04	1.62	0.2	0.22	0.07	1.27	1.27	0.16
336	0.07	1.55	1.43	0.02	0.34	0.77	0.59	0.91	1.14	0.95
337	0.15	1.15	0.3	0.17	1.5	0.22	0.78	0.05	0.85	0.5
338	0.31	1.45	0.29	0.4	0.19	0.31	0.71	0.12	1.05	0.9
339	1.25	3.75	0.32	0.15	0.05	0.05	0.58	0.07	0.95	2.9
340	0.33	0.77	0.82	1.31	0.97	0.18	0.44	0.51	0.92	0.31
341	0.33	2.05	1.91	0.37	0.6	0.72	2.3	0.72	0.79	2.49
342	0.19	0.72	3.21	0.49	0.98	2.07	0.86	1.93	1.19	2.23
343	2.59	0.71	0.05	0.66	0.12	0.44	0.32	0.1	2.46	2.41
344	0.32	2.58	0.9	0.26	0	0.39	0.1	0.71	2.16	1.65
345	1.74	0.54	0.08	1.74	0.31	0.15	0.26	0.44	1.64	0.1
346	0.15	1.1	2.2	0.32	1.32	1.27	1.76	1.46	0.56	0.66
347	0.06	0.77	3	0.63	0.23	1.91	0.57	1.74	0.09	0.54
348	0.45	0.77	0.18	0.61	1.36	0.32	1.84	0.23	1.25	0.2
349	0.28	2.95	2.7	0.28	0.82	2.28	1.8	1.62	0.72	1.45
350	0.64	2.2	2.13	0.22	0.22	0.78	0.42	1.58	0.91	2.22
351	0.15	3.17	0.4	0	0.07	0.25	1.32	0.15	0.1	2.7
352	0.32	0.9	3.44	0.27	0.49	2.71	0.8	2.44	0.63	1.39
353	0.16	0.3	2.91	0.41	0.34	2.2	0.52	1.64	1.93	1.34
354	0.1	1.17	1.24	0.05	0.24	0.17	3.86	0.17	0.76	3.19
355	0.17	0.98	2.86	0.12	2.95	1.88	1.95	1.07	1.38	2.36
356	0.31	1.52	3.14	0.19	2.74	2.4	2.17	1.17	1.45	2.26
357	0.45	0.36	1.11	0.36	1.64	1.11	1.43	0.66	1.09	1.84
358	1.35	2.08	0.12	1.27	0.05	0	0.15	0.07	1.32	0.7
359	0.02	0.73	1	0.02	0.05	1.98	1	0.61	0.46	1.8
360	0.36	2.48	3.05	0.19	0.5	1.55	3.02	1.76	1.5	1.83
361	0.16	0.67	0.93	1.26	0.44	1.47	2.47	0.95	1.86	0.07
362	1.32	0.03	0.03	2.85	0.03	0.1	0.07	0.15	2.1	1.77
363	0.93	0.13	0.82	0.24	0.76	1.33	0.16	0.69	1.36	1.82
364	0.77	1.23	0.08	0.59	0.05	0.13	0	0.05	1.9	0.77
365	0.17	0.1	1.33	0.07	0.33	1.98	0.52	1.07	0.93	0.9
366	0.39	0.8	1.39	0.14	2.48	1.43	0.75	0.73	0.64	1.27
367	0.3	2.43	0.93	0	0.52	0.13	3.65	0.15	0.65	1.85
368	0.19	0.93	2.33	0.63	0.23	1.02	0.37	1.4	1.47	0.4
369	0.69	1.69	0.19	1.33	0.83	0.33	0.08	0.22	1.06	0.53
370	2.8	0.07	0.05	1.38	0.05	0	0	0.1	3.25	1.43
371	0.05	0.17	1.6	0.48	0.57	1.74	0.14	2.17	0.48	0.14
372	1.12	2.48	0.05	0.38	0.12	0.02	0.12	0.02	1.74	1.55
373	0.24	3.11	2.76	0.27	1.05	1.32	0.46	1.24	0.95	1.3
374	0	0.8	1.75	0.8	0.03	0.45	0.1	1.52	1.35	0.17
375	0.41	0.89	1.3	1.18	0.16	0.68	0.23	1.18	1.73	1.84
376	0.95	0.84	0.42	2.23	0.19	0.3	0.56	0.23	2.49	0.42
377	0.23	1.1	0.05	0.72	0.77	0.15	0.23	0.59	0.38	0.08
378	1.88	0.6	0.1	3.22	0.07	0.17	0.25	0.2	2.67	1.27
379	0.93	0.27	0.04	2.53	0.11	0.02	0.04	0.16	2.16	1.38
380	0.44	2.46	0.41	0.18	0.59	0.26	1.26	0.13	1.08	1.31
381	0.4	3.23	0.81	0.07	0.33	0.63	3.14	0.28	1.53	2.12
382	0	0.45	3.08	0.92	0.17	1.75	0.1	2.08	1.38	0.5
383	0.74	1.02	1.05	0.4	0.42	0.91	1.09	0.81	1.67	2.56
384	0.39	0.08	0.95	1.16	0.84	0.45	0.47	0.84	1.11	1.68
385	0.17	0.19	0.81	1	0.93	0.88	0.83	0.88	0.67	0.4
386	1.07	1.3	2.63	1.67	0.44	1.3	0.7	1.44	1.09	1.93
387	1.43	0.17	0.05	2.19	0.05	0.12	0.07	0.19	1.86	1.74
388	0.17	2.36	2.64	0.07	1.81	1.31	2.05	0.93	1.38	2.86
389	0.69	2.4	0.2	0	0.27	0.4	2.96	0.02	1.64	3.47
390	0.02	0.36	3.5	0.14	1.07	1.95	1.21	1.83	0.48	0.48
391	2.12	0.05	0.09	3.51	0.05	0.07	0.12	0.05	2.56	1.49
392	1.54	0	0	2.71	0	0	0	0.12	2.02	1.29
393	0.03	0.61	2.72	2.19	0	0.67	0.06	1.47	1.58	0.06
394	0.5	0.98	0.98	0.45	1.89	1.16	0.66	0.34	1.05	2.25
395	0.1	0.38	1.98	0.42	0.28	1.3	0.58	1.18	0.75	1.6
396	1.05	0.81	0.12	0.02	0.93	1.29	0.07	0.31	1.4	3.31
397	1.02	3.05	0.59	0.2	0.27	0.2	0.24	0.07	1.17	2.37
398	0.1	0.24	0.32	0.73	0.37	1.83	0.17	1.71	0.51	0.12
399	0.07	0.68	2.41	0.8	0.15	1.02	0.07	1.32	1.2	0.32
400	0.2	0.7	1.62	0.07	0	0.82	3.55	1	0.15	0.45
401	0.1	1.32	2.71	0.27	1.24	1.63	1.49	1.93	0.98	2.73
402	0.45	0.29	0.32	1.21	0.26	0.34	0.29	0.42	2.32	2.05
403	0.02	0.14	2.67	1.3	0.26	1.65	0.07	1.98	0.63	0.6
404	0.32	0.54	2.29	0.73	0.12	1.27	0.17	1.44	0.95	1.46
405	0.18	0.3	1.66	0.45	0.77	1.16	0.18	1.45	1.48	1.18
406	0.48	3.39	0.73	0	1.64	0.75	0.64	0.2	2.23	3.34
407	0.6	2.38	0.24	1.1	0.48	0.12	0.79	0.26	2.95	0.43
408	0.15	0.97	1.51	1.54	0.05	1.05	0.31	1.15	2.05	1.92
409	0.38	0.93	0.93	1.43	0.5	0.57	0.36	1.26	0.93	0.26
410	0.21	0.12	0.35	0.53	0.23	0.7	0.09	0.37	0.88	2.14
411	0.21	1.02	1.17	0.14	0.98	1.07	1.36	0.43	1.62	2.19
412	0	2.44	0.7	0.19	1.93	0.6	1.19	0.23	0.7	0.51
413	0.17	1.1	2.63	0.34	0.95	1.71	2.05	1.66	0.71	0.37
414	0.25	0.1	0	1.75	0	0	0	0.17	2	0.17
415	2.07	0	0.1	3.54	0	0.05	0	0.1	2.51	1.15
416	0.05	0.19	2.32	0.38	0.32	0.73	0.05	0.65	0.51	1.92
417	0.58	3.48	0.55	0	2.15	0.45	2.62	0.2	0.92	2.88
418	0.22	1.38	0.45	0.58	1.23	0.35	1.4	0.6	0.72	1.8
419	0.27	1.09	2.41	0.18	0.34	1.25	0.34	1.59	1.34	1.09
420	0.56	3.44	0.58	0	0.14	0.16	0.6	0.3	1.49	3.47
421	0.38	0.02	0.07	2.45	0.21	0.07	0.07	0.31	1.12	0.67
422	0.58	2.81	0.67	0.33	1.05	0.26	0.44	0.51	0.53	2.4
423	0.02	1.55	0.53	0.36	0.43	2.11	0.7	1.36	0.28	1.28
424	0.43	2.89	2	0.02	0.32	2.68	3.27	0.93	0.86	2.25
425	0.17	0.24	1.48	0.14	2.07	0.81	1.81	1.4	0.19	0.98
426	1.76	0.1	0	0.55	0.07	0	0	0.21	2.76	2.17
427	1.23	0	0.05	3.02	0	0	0.03	0.17	2.05	1.73
428	0.48	0.26	2.02	0.43	1.12	1.76	1.81	1.52	0.71	1.93
429	0.14	3.53	0.19	0.07	0.12	0.44	0.16	0.16	1.12	2.16
430	0.33	2.23	0.23	0.6	0.37	0.42	0.44	0.42	1.6	1.42
431	0.07	0.72	0.62	0.05	0.42	1.77	0.88	0.88	0.22	1.68
432	0.19	0.5	0.94	0.53	1.53	1.11	1.92	1.17	0.53	0.47
433	0.43	0.25	0.02	0.39	0.36	0.05	0.27	0.09	1.61	2.48
434	0.1	0.12	3.05	0.73	0.1	1.66	0.1	1.71	0.78	0.66
435	0.56	0.27	0.24	0	0.78	0.56	0	0.15	1.51	1.46
436	0.32	0.45	0.17	1.18	0.8	0.6	0.35	0.22	1.65	0.65
437	0.04	0.42	0.36	0.31	0.69	0.2	1.2	0.22	0.56	0.62
438	0.51	2.49	1.95	0.14	1.6	1.12	2.05	0.72	0.93	2.44
439	0.19	2.21	1.79	0.6	0.74	1.5	1.38	1.26	1.33	0.83
440	0.43	1.57	3.24	0.17	1.79	2.36	2.93	1.93	0.67	3.36
441	0.32	0.07	0.37	0.17	0.85	1.95	0.2	0.9	0.73	1.44
442	0.32	2.12	3.38	0.2	2.38	2.88	3.42	2.1	1.1	3.17
443	0	0.17	3.07	0.24	0.05	1.83	0.12	1.68	0.41	0.17
444	0.28	1.4	1.98	0.48	2.35	1.95	1.52	0.98	0.98	0.62
445	0.33	1.29	0.21	0.29	1.31	0.38	0.33	0.29	2.14	0.31
446	0.52	0.77	0.27	1.5	0.7	0.3	0.86	0.48	1.45	0.32
447	0.4	1.53	3.31	0.16	1.2	2.38	2.33	1.76	1.93	3.2
448	0.13	3.72	2.54	0.05	0.46	1.79	1.64	1.59	0.77	2.23
449	0.16	0.36	2.7	0.66	0.09	1.2	0.16	1.75	1.14	0.18
450	0.17	0.2	3.32	0.1	0.27	1.39	0.27	2.24	0.51	1.24
451	0.17	0.1	0.12	0.88	0.1	0.12	0.28	0.35	2.85	0.25
452	0.39	1.05	3.34	0.12	1.71	2.85	3.51	2.05	1.24	3.27
453	0.2	2.78	2.2	0.1	2.8	1	3.35	1.02	0.6	0.92
454	1.73	0.17	0.39	1.07	0.34	0.17	0.46	0.44	2.1	3.73
455	0.28	0.07	0.9	0.78	0.62	0.62	0.82	0.82	0.95	1.77
456	0.26	2.65	2.96	0.26	1.35	3.54	1.11	1.48	0.41	2.91
457	0.66	0.61	1.03	0.63	0.95	1.26	0.18	0.37	1.45	2.84
458	0.61	1.68	2.41	0.25	1.57	1.5	1.93	1.68	0.84	2.2
459	0.46	1.68	0.66	0.46	0.27	0.78	0.98	0.51	2.07	2.54
460	0.17	0.12	0	1.4	0.05	0.24	0.05	0.29	2.38	0.14
461	0.17	0.35	2.28	0.17	0.58	1.65	1.12	1.88	0.85	0.7
462	0.46	0.18	0.33	2.46	0	0.49	0.05	0.46	1.38	0.64
463	0.17	2.76	0.41	0.24	1.07	0.54	0.66	0.32	2.49	0.32
464	0.5	2.95	2.34	0.2	1.23	1.66	1.8	0.61	1.93	2.05
465	0.58	2.04	1.47	0.2	0.73	0.96	0.96	0.58	1.98	1.98
466	0.66	0.98	0.1	1.24	0.17	0.05	0.07	0.27	2.76	1.27
467	0.22	3.24	0.93	0.05	0.05	0.24	3.15	0.05	1.56	2
468	0.55	0.03	0.13	0.71	0.08	0.08	0.32	0.08	1.39	1.71
469	1.56	0.1	0	2.54	0	0	0	0.07	2.29	2.37
470	0.35	0.52	2.65	0.28	0.92	1.5	2.88	1.38	0.55	2.75
471	0.02	2.36	0.1	0.14	0.12	0.24	0.52	0.05	1.64	1.05
472	0.12	0.32	2.22	0.05	0.15	1.12	0.05	0.71	2.15	2.68
473	0.11	0.52	0.14	0.25	1.02	0.05	0.32	0.16	0.68	1.82
474	0.04	1.93	1.54	0.28	1.09	1.33	2.3	0.67	1.17	0.74
475	0.38	0.17	0.2	3.08	0	0.12	0.05	0.68	1.62	0.32
476	0.25	0.78	0.07	2.22	0.35	0.1	0.1	0.5	0.98	0.38
477	0.2	1.2	0.15	0.29	0.93	0.1	0.2	0.15	1.15	0.34
478	0.17	0.55	0.1	1.43	0.15	0	0.12	0.3	1.8	0.22
479	0	1.56	2.22	0.34	1.78	1.39	1.93	1.29	0.12	1.02
480	0.85	0.68	0	0.71	0	0	0	0.1	2.98	1.02
481	0.22	0.34	0.17	2	0.12	0.27	0.17	0.51	2.2	0.1
482	0.22	2.03	1.46	0.86	0.51	0.62	0.73	0.57	0.73	2.14
483	0.07	1.77	0.57	0.45	1.57	0.39	0.5	0.57	0.82	1.11
484	0.34	0.05	0.14	1.05	0.25	0.32	0.07	0.18	1.45	0.73
485	0.22	2.61	2.22	0.02	0.12	1.22	0.63	1.05	1.22	1.98
486	0.65	0.05	0.1	2.28	0.15	0.22	0.2	0.12	2.08	0.15
487	0.31	0.62	1.1	0.1	2.1	3.07	1	1.17	0.81	3.38
488	0.17	0.55	3.72	0.75	1	2.58	0.92	2.48	0.55	1.02
489	0.44	1.47	0.07	0.53	0.21	0.05	0.07	0.19	2.19	0.67
490	0.1	0.82	1.48	0.75	0.6	2.5	1.4	1.6	0.7	0.4
491	0.66	1.68	3.48	0.55	1	2.41	1.02	1.91	0.95	2.7
492	1.24	0.46	0.2	0.48	0.02	0.11	0.35	0.13	2.33	0.87
493	0.16	0.27	3.04	0.44	0.42	2.33	0.38	1.71	0.29	0.87
494	0.07	0.07	0.98	0.55	0.03	0.65	0.07	1.45	1.3	0.17
495	1.41	0.36	0.41	2.74	0	0.15	0.21	0.41	1.87	1.56
496	0.38	2.29	2.33	0.29	0.17	1.14	1.14	1.5	1.17	1.14
497	0.17	0.12	3.38	0.43	0.81	1.62	0.43	1.76	0.69	1.55
498	0.1	0.12	0.22	1.63	0.2	0.32	0.1	0.93	0.85	0.27
499	0.44	1.91	1.7	0.3	1.63	1.19	2.6	1.23	0.65	1
500	0.22	1.02	2.7	0.68	0.45	1.52	0.65	2.15	1.15	1.3
501	0.12	0.07	0.98	1.77	0.07	0.32	0.03	0.82	2	0.17
502	0.62	3.24	0.98	0.21	1.79	0.74	2.86	0.83	0.64	0.88
503	1.93	0.07	0.1	3.36	0	0.07	0.17	0.29	3.12	1.48
504	0.27	1.98	1.95	0.07	2.29	0.44	0.37	0.88	0.49	3.12
505	0.22	2.89	1.6	0.11	2.2	2.89	0.89	0.98	0.18	2.71
506	0.17	0.17	0.49	0.39	0.1	0.51	0.15	0.71	0.15	0.1
507	0.26	0.24	0.07	0.62	0.45	0.12	0.14	0.24	2.6	0.45
508	3.21	0.03	0	2.28	0	0	0	0.31	3.33	0.95
509	0.28	0.5	3.25	0.88	0.15	2.02	0.5	2.3	0.92	0.35
510	1.25	0.12	0	3.05	0	0	0	0.22	1.38	2.05
511	0.37	1.2	0.41	0.29	3	1.61	2.24	0.29	0.27	0.22
512	2.36	0.18	0	3.42	0.07	0	0.02	0.11	2.58	1.2
513	0	0.39	1.66	0.16	0.16	1.66	0.27	2	0.52	0.25
514	0.52	0.17	0.19	0.21	0.71	2.21	0.33	0.4	1.05	2.29
515	0.9	0	0.19	0.02	0.4	0.21	0.05	0.07	1.76	1.4
516	0.42	0.19	0.33	0.42	0.21	0.16	0.3	0.26	1.23	1.14
517	0.18	0.02	2.8	0.5	0.25	2.27	0.77	1.64	0.61	0.91
518	0.56	2.67	3.28	0.14	1.05	2.65	2.63	1.67	1.86	2.84
519	0.93	0.18	0.09	0.4	0.49	0.22	0.16	0.09	1.87	0.73
520	0.17	1.25	0.82	0.45	0.82	0.4	0.68	0.78	0.75	2.1
521	0.56	1.22	0.15	0.02	0.22	0.2	0.85	0.15	1.68	2.2
522	0.44	1.95	1.76	0.29	1.39	1.54	1.34	1.17	1.46	2.15
523	1.93	0	0	3.74	0	0	0.02	0.12	2.26	1.91
524	0.1	0.44	2.44	0.67	0.31	1.03	0.28	1.77	1.05	0.31
525	0	0.52	0.76	0.83	0	0.31	0.4	1.67	1.07	0.36
526	0.09	1.47	0.3	0.77	0.16	0.14	3.81	0.19	0.95	0.09
527	0.37	1.73	2.8	0.15	1.32	1.56	1.98	1.49	0.73	2.98
528	0.14	3.69	0.69	0.1	2.79	0.05	1.62	0.38	0.38	1.81
529	0	0.52	1.62	0.71	0.48	1	1.31	1.57	0.24	0.24
530	0.23	2.23	2.42	0.26	2.12	1.93	3.44	1.37	1.47	1.44
531	0.51	1.39	0.41	1.05	0.32	0.1	0.05	0.29	1.1	1.68
532	0.6	3.3	0.3	0.15	0.48	0.1	0.32	0.15	1.25	2.98
533	0.17	1.71	2.55	0.1	0.12	0.86	0.24	1.4	0.19	0.26
534	0.41	0.51	0.83	0.17	1.76	2.32	0.71	0.71	0.76	1.24
535	0.31	3.54	1.56	0	0.41	0.62	2.97	0.36	1.13	1.49
536	0.03	0.38	0.35	0.25	1.23	0.48	1.52	0.35	0.45	0.07
537	0.07	3.12	0.95	1.17	0.24	0.17	3.38	0.1	1.48	0.33
538	0.1	0.54	0.97	0.08	0.67	0.28	3.41	0.46	0.38	0.28
539	0.05	0.39	1.9	1.51	0.1	0.8	0.1	1.41	1.83	0.2
540	0.46	3.68	1.51	0.02	0.44	0.39	0.78	0.8	0.61	2.12
541	0.15	0.05	0.9	0.76	0.37	1.15	0.27	1.59	0.59	0.39
542	0.24	0.8	0.09	0.74	0.17	0.2	0.17	0.61	0.87	0.33
543	0.05	2.07	0.05	0.36	2.33	0.43	0.71	0.24	1.14	0.31
544	0.11	0.76	1.22	0.51	0.36	0.38	0.24	1.98	0.42	0.11
545	0.35	1.67	0.16	0.44	0.49	0.05	0.26	0.05	2.42	0.56
546	0.95	0.23	0.05	1.7	0.05	0	0.28	0.16	2.23	2.58
547	0.02	0.49	1.6	0.14	1.44	1.63	2.07	0.47	0.53	0.51
548	1.22	0.12	0.05	2.12	0.15	0.07	0.07	0.27	2.46	2.76
549	0.4	0.07	0.03	2.15	0.03	0	0.05	0.28	2	0.42
550	0	1.61	3.02	0.88	0.85	2.29	0.68	2.1	1.02	0.49
551	0.17	0.14	2.29	0.12	0.14	1.31	0.48	0.88	0.81	0.19
552	1.07	3.57	0.17	0.12	0.24	0.26	0.52	0.19	1.55	2.83
553	2.52	0.23	0.02	0.91	0.36	0.09	0.02	0.3	2.66	2.86
554	0.07	1.1	3.68	0.39	1.93	3.15	1.63	2.73	0.8	1.22
555	0.21	2.08	2.54	0.05	1.44	2.74	1.49	1.44	1.21	2.69
556	0.55	1.62	2.15	0.07	3.35	2.45	3.38	0.85	1.1	2.5
557	0.1	0.07	3.25	0.58	0.92	3.02	1.98	2.8	0.42	0.17
558	0.76	2.24	0.14	0.26	0.38	0.07	0.64	0.14	0.6	1.67
559	0.17	2.78	1.15	0.15	0.49	0.68	1.95	0.54	2.59	1.27
560	2.86	0.74	0.12	1.17	0.19	0.14	0.26	0.24	3.5	3.05
561	0.49	0.41	0.56	1.41	1.1	0.32	0.98	0.39	1	0.76
562	0.09	0.77	1.58	0.12	2.42	1.21	2.79	0.77	0.6	1.21
563	0.15	0.32	0.51	0.41	0.93	0.46	1.32	0.29	1.83	0.76
564	0.29	0.38	1.43	0.83	0.62	2.5	0.83	2.43	0.74	0.26
565	1.05	0.1	0.05	1.54	0.03	0	0	0.28	2.64	1.26
566	0.33	2.45	1.93	0.24	0.4	1.21	0.67	1.24	1.38	2
567	2.86	0.26	0.06	0.74	0.23	0.17	0.46	0.2	2.71	2.69
568	0.1	1.17	0.17	0.6	0.86	0.12	0.29	0.14	1.76	0.4
569	0.11	0.45	2.5	0.37	0.39	1.71	0.74	1.76	0.26	0.18
570	0.39	2.37	1.2	0.46	1.59	0.95	1.41	0.61	2.29	0.51
571	0.15	2.54	2.2	0.22	1.41	0.54	3	0.54	0.85	1.34
572	1	0.03	0	2.92	0.03	0	0	0.3	2.17	0
573	0.34	1.45	1.5	0.27	0.77	0.89	2.27	0.41	0.64	1.86
574	0.1	0.17	1.35	0.17	0.28	1.23	1.07	0.62	0.38	2.92
575	0.07	0	2.41	0.34	0.29	2.66	0.15	1.78	0.63	0.88
576	0.24	0.85	1.37	0	2.32	0.73	3.49	0.98	0.27	1.95
577	0.13	0.62	0.67	1.96	0.33	0.09	0.33	0.38	1.98	0.69
578	0.49	0.74	0.09	1.35	0.16	0	0.4	0.05	2.88	0.53
579	0.43	1.22	1.89	0.26	0.87	1.04	1.28	0.52	1.28	1.65
580	0.09	0.07	2.96	0.36	0.36	2.2	0.71	1.87	1.16	1.2
581	2.59	0	0	1.16	0	0	0	0.03	3.08	0.78
582	0.45	0.45	1.18	1.1	0.82	1.02	0.95	0.78	1.12	1.85
583	0.4	3.47	1.84	0	3.37	1.44	3.26	0.51	1	2.72
584	0.1	1.62	1.02	0	0.4	0.28	3.7	0.17	0.07	0
585	0.33	2.4	2.21	0.17	0.86	1.48	1.98	1.38	1.45	2.26
586	0.26	0.28	0.87	0.74	0.31	1	0.56	0.85	1.08	0.54
587	0.16	1.88	1.6	0.09	1.37	0.72	3.58	0.77	0.47	1.02
588	0.29	1.43	2.29	0.17	0.79	1.4	0.93	1.43	1.1	1.95
589	0.34	2.97	2.94	0	0.84	1.91	2.59	1.41	1.66	1.78
590	0.25	1.7	0.12	0.35	0.82	0.32	0.1	0.48	1.82	0.22
591	0.51	0.59	3.61	0.27	0.46	2.37	1.1	1.68	0.61	1.34
592	0.09	1.35	1.23	0.65	1.84	0.72	0.77	0.84	0.77	0.6
593	0.12	2.53	0.23	0.26	0.09	0.14	0.19	0.23	0.77	0.58
594	0.13	0.96	0.61	0.09	2.65	0.72	3.33	0.15	0.67	0.22
595	0.05	0.17	3.67	0.38	0.81	3.31	1.19	2.33	0.5	0.31
596	0.07	0.25	3.07	0.43	0.82	1.45	1.36	1.16	0.75	1.27
597	0.05	3.12	1.07	0.03	1.75	0.82	1.62	0.42	0.7	1.23
598	0.15	0.52	2.75	0.32	0.88	1.82	1.2	2.17	0.88	1.88
599	0.33	2.58	0.79	0.07	1.84	0.88	1.67	0.26	0.88	1.14
600	0.24	3.53	0.87	0.07	0.24	0.24	0.67	0.36	0.73	1.38
601	0.32	0.03	0.1	0.82	0.35	0.22	0.2	0.22	2.12	0.58
602	0.07	2.02	2.02	0.24	1.46	1.17	2.37	1.39	0.34	0.61
603	0.33	3.82	0.74	0.03	0	0.33	0.23	0.41	1.64	2.82
604	1.03	0.38	0.22	0.43	0.62	0.24	0.43	0.08	2.16	2.05
